# Supplementary material for: Innovative Hybrid-Alignment Annotation Method for Bioinformatics Identification and Functional Verification of a Novel Nitric Oxide Synthase in Trichomonas vaginalis
Source: Biology (Basel). 2022 Aug 12;11(8):1210. doi: 10.3390/biology11081210 (PMC9404748; doi:10.3390/biology11081210)
Supplement: Supplementary file 1 [file biology-11-01210-s001.zip]

Archive with 1 entries (1 files):
- biology-1746307-supplementary.pdf
